# Supplementary material for: Copy number evolution in simple and complex tandem repeats across the C57BL/6 and C57BL/10 inbred mouse lines
Source: G3 (Bethesda). 2021 May 27;11(8):jkab184. doi: 10.1093/g3journal/jkab184 (PMC8496272; doi:10.1093/g3journal/jkab184)
Supplement: jkab184_Supplementary_Data [file jkab184_supplementary_data.zip]

Archive with 9 entries (8 files):
- Supplemental/
- Supplemental/Supplementary_Figures.pdf
- __MACOSX/Supplemental/._Supplementary_Figures.pdf
- Supplemental/TableS1.csv
- __MACOSX/Supplemental/._TableS1.csv
- Supplemental/TableS3.csv
- __MACOSX/Supplemental/._TableS3.csv
- Supplemental/TableS2.csv
- __MACOSX/Supplemental/._TableS2.csv
