# Supplementary material for: Copy number evolution in simple and complex tandem repeats across the C57BL/6 and C57BL/10 inbred mouse lines
Source: G3 (Bethesda). 2021 May 27;11(8):jkab184. doi: 10.1093/g3journal/jkab184 (PMC8496272; doi:10.1093/g3journal/jkab184)
Supplement: jkab184_Supplementary_Data [file jkab184_supplementary_data.zip › Supplemental/TableS2.csv]

	AC	AG	AAG	AACCCT	AGAT	AGAGGC	AAAG	AGG	ACAGC	AAGGAG	AAGG	ACC	ATCC	AAAGG	ACAG	AAGTCTGCACACACATACT	ACCT	ACACAG	AT	AAGAG	AAGGG	AGAGAGGC	ACATAT	ACAGACAGCACAGCACAGC	AGC	AGAGG	AAAGACAGACAG	AAAAACAAGGGAGATAT	AGGC	ACAGACAGCACAGC	AACC	AAAAG	AAAGAG	AGATAT	AGCAGG	ACAGAT	AAAGGG	AACAAG	AAAAAG	AGGAGGC	AAGC	AGAGGG	AGAGAGGCAGAGGC	AAAGC	ACAGGC	AAACAAGGGAGATAT	ACAGAG	ACAT	ACT
BL6/NTac	185511.683301	67256.4529608	26347.5195936	30146.6000604	13147.0647427	8812.99961182	7296.45194013	8533.09745283	5699.40348639	2418.48622424	2198.46828166	1754.52251184	1847.34791918	1736.96107811	1623.53987249	1264.03871819	1160.34757066	1116.78536136	716.619536844	1042.58654373	999.500181602	731.996530283	582.826099177	671.694949922	584.818557842	535.692395379	881.309078142	473.907632508	317.949870528	477.537404836	336.47169005	345.101520991	263.29824512	237.920222268	288.390625155	271.096077721	251.1063915	242.903913701	245.234100319	200.214176407	221.473214615	223.991907422	182.602280068	185.578493986	160.579054855	129.692523537	151.044444511	114.288596772	125.40800013
BL6/NCrl	182274.281384	69750.0028806	38055.2808401	24934.3069085	27149.1038301	8415.69975794	10579.3267462	8329.69413158	4777.77843031	2560.84232183	2322.30804186	1818.95154919	1888.05287342	1881.98352405	1521.78607833	1093.989417	1294.57434818	1104.65626649	1364.06082895	1211.20679318	960.061957964	736.425454332	678.92351835	575.961307345	582.606998377	565.033996298	698.319519276	440.173818287	314.636945932	394.907044152	384.082119564	360.500276902	360.002328861	411.581106064	282.662832191	291.43705861	253.21821176	275.524247069	219.262847694	198.060858491	269.653600479	198.279609554	190.969678191	182.610376868	138.031920892	133.233211053	131.730790524	121.369564516	122.71196199
BL6/NHsd	182867.667371	48925.5311061	16230.0992692	26172.3473616	7846.64612894	9031.02318367	5543.59064246	7846.02185433	5867.07368267	1587.97701723	1526.28353996	1804.52109084	1627.22637684	875.765903943	1250.13178455	1365.9892253	455.203463314	1110.4268983	305.679955331	624.776333885	835.463139917	746.274294828	559.005055344	726.330322135	585.904682621	449.168927783	963.295641437	735.918226583	450.662621073	510.031291151	369.576091338	351.727220899	157.474007582	252.298612793	313.061361713	180.134981691	191.833159526	138.979622462	244.167777267	220.871170294	224.524715526	184.282664584	184.408302338	182.186795055	159.196993176	161.953502464	126.282969727	119.800641537	68.3122969514
BL6N-TyrCBrdCrlCrl	192672.860757	70561.2265294	38934.9000383	31314.1152897	27410.901683	9560.73530361	10379.1900044	9185.14038014	6353.4085369	2827.70798463	2397.23907703	1871.61769261	2017.69007466	1950.59552368	2013.61505241	1296.88874046	1614.62032983	1211.9437889	1113.02697601	1203.51635394	1104.69445702	826.02277001	703.030777496	746.119625574	588.174458874	629.057430921	838.750237324	443.657300109	342.479318799	516.73140826	376.474862768	340.102729049	381.713403484	316.898581049	318.263408728	311.38883996	297.440878569	260.243702851	237.99676111	212.003439108	242.499569789	235.087021964	197.640762339	182.424757301	174.875025718	137.75523361	132.456096087	146.831146783	133.325804876
BL6/JBomTac	188531.484362	66683.3043236	32800.0206458	25013.9379243	24120.1990936	8947.59726195	9477.91278917	8461.80479248	5396.76131926	2386.48828034	2309.14870787	1806.4367423	1907.80905828	1835.74376974	1680.39556086	1138.4615386	1340.32994527	1105.95588633	1359.69948649	1230.61884673	944.099952032	751.200217309	652.17008478	617.858337036	572.024278775	588.777032707	739.659688735	431.522183223	332.77401169	428.193952368	380.352501977	357.193938117	359.005378613	303.617044145	285.432524017	299.612199569	247.644826487	211.392143387	226.263778348	223.881111135	235.850541685	221.170006983	194.376819054	192.445656393	169.210293617	128.940436008	129.73713282	110.817304717	144.639859555
BL6/J	202091.487199	60032.3581687	27832.022698	45939.9797585	15942.4526823	9243.08898399	7200.98897671	9617.13003775	6163.71202399	2744.19125269	2227.67834758	2138.74575797	2099.43838617	1656.78248916	1627.57109774	1595.86500343	1168.32691516	1249.38764363	1136.60080948	1041.20828174	974.788594444	767.900437877	679.58196305	713.937181965	591.71872067	573.731508256	1001.59104857	547.781357031	1062.76676887	502.923400562	354.391448173	328.812782432	278.087042834	314.940294214	378.097684281	295.605749252	294.784002937	229.312692115	247.899661748	268.089752446	243.961759639	187.647332638	198.253731187	163.647150813	206.859985521	154.125752454	144.745946618	123.3419447	142.436649708
BL10/ScSnJ	202385.620261	64246.8637555	40959.6425946	46029.9006841	23254.1039779	9830.4404964	8851.52614246	10087.3800006	6185.09066347	2986.48395891	2297.63418513	2255.80349346	2195.35043084	1869.71405447	1148.3129267	1498.76860426	1259.990087	1281.2358132	1473.61095816	1199.31497252	1018.38256351	811.028789713	631.89033463	687.401653989	609.612802954	583.88239244	5.40160406223	477.218097518	425.853919767	492.424805339	383.095292787	309.58288349	369.545907574	299.722161849	372.448560292	339.123402021	297.422476803	255.155965413	229.571190288	300.969410436	256.859237684	191.363417469	204.124451023	175.958134942	207.787822561	147.306366465	141.467171058	140.626295063	159.742928181
BL10/SnJ	199890.744669	62270.5957758	42314.9195897	40211.1089051	31731.2442263	9524.94291886	10284.4601895	9944.0402747	5662.09046916	2981.81886299	2302.5385332	2206.18642482	2065.91653424	1925.2236416	1168.56504012	1458.14490264	1417.99553935	1210.5322202	1622.48798042	1227.23370521	983.750077445	777.96376209	701.454759432	635.046769742	573.403943783	579.486706165	4.4153290652	478.303029676	478.913948306	476.004956342	374.386445493	319.57549976	417.588860064	451.565315749	392.528777911	331.994753724	312.888451576	288.095594408	246.930421259	294.243271302	249.464884464	175.637691995	189.311476641	177.646910286	201.062644295	147.312050522	130.698280613	182.180959372	167.94078541
BL10/ScCr	204310.46223	50443.0291739	17614.4101935	35171.9409552	8700.95044401	9803.55100541	5509.7653799	10019.7253596	2644.37685631	2079.94801561	1839.19950436	2176.08408125	1986.19491384	992.883836053	685.92605483	1575.68603995	480.252233418	1253.45533543	466.416713681	685.857988055	1007.02108565	822.47936443	569.366857891	220.344827111	595.147823581	540.319986797	5.88090072621	789.451570434	403.296754338	170.362552792	392.203101874	372.069996102	164.58726079	260.130858283	413.712188947	215.516445388	247.082754429	191.210226987	268.650530086	309.434217521	237.360794128	206.098889287	195.405297671	186.327361664	205.666200609	183.945848305	141.858684913	147.924243439	84.8754298454
BL6/NJ	197374.941029	63688.509889	39818.7986367	39748.2945179	32068.9133448	9726.15495853	9769.52477251	9866.12770603	5659.78675011	2859.62366551	2327.09943017	2120.27467242	2257.30512335	1897.08388144	1637.60578056	1470.78344203	1407.51350059	1197.34738978	1570.25385602	1204.77329993	1020.57471831	780.749267781	703.889004944	650.923193741	582.848163549	644.033065021	919.069355126	491.20633359	473.049796848	454.595242079	367.496997542	314.401369294	417.233486271	360.321329618	367.725511888	346.885897139	305.414103121	277.164378784	228.003574489	261.770454749	243.105288415	210.179158064	193.060294478	163.559983235	197.196986449	153.543858076	139.212079848	133.682069395	169.522891772
BL10/J	175373.720336	66349.5296384	41738.6570379	22781.0825164	25595.711738	8167.53633962	10232.6163181	8473.75378876	7777.75515471	2656.98065943	2079.09880626	1958.74905699	1722.50300391	1762.14767499	1138.58205571	1176.16495875	1335.30344959	1076.25179048	1349.24603219	1211.43105924	799.317227943	707.745229376	662.625918003	997.754340993	577.503781975	492.876850715	8.21718328458	458.366168978	407.99269474	697.280766727	337.406790573	352.762194596	399.072766069	415.644099192	243.780436635	311.75948973	264.17213123	293.459936936	271.241340239	204.3907586	202.7604889	208.626392241	178.016651147	177.27291585	152.41421784	136.571973131	142.165400263	123.822045083	130.977495102
BL6/ByJ	178864.782778	65096.1942431	36217.8153272	30818.5201141	23913.930334	8593.32939062	10223.5765361	8199.54922768	4961.27595391	2427.93655498	2149.02858594	1818.1896436	1794.47723126	1781.31283962	1530.76998067	1168.64660664	1224.37824818	1095.73046161	1234.11304574	1106.88074138	881.141066377	720.902072659	638.827377031	611.244023287	577.108611843	512.585905066	729.856714715	461.439782823	544.454828979	425.486345478	364.36698448	361.110412774	354.384181737	334.53190421	286.637789878	297.430156348	240.816121273	261.07686582	248.530959458	224.268882083	216.790341169	195.010070495	180.389790968	181.601453533	153.576818902	136.055048774	144.010597988	133.477015145	144.414533836
BL6/JEiJ	180017.661629	62512.3815815	33133.0626704	24649.6595466	19328.6865773	8490.82494227	9364.25605112	8260.15942813	4920.45841966	2339.65470221	2148.76332835	1831.56833242	1888.07048965	1737.5669237	1546.17094762	1238.3324849	1276.04009842	1086.34311298	1024.71847702	1089.54503951	843.032844146	729.948512227	636.96365277	602.637911958	613.428249115	528.144820118	843.105703224	485.153466922	806.636085291	403.864497273	373.667932245	350.904165032	320.703712968	312.888723766	280.564879789	274.244341358	235.423326683	256.926972958	258.907835048	222.346943878	228.573157765	201.188841265	186.396253283	175.368209052	157.172754289	133.689212185	118.5606159	114.46886972	125.591789453
BL10/ScNHsd	182467.10944	63805.9832768	38974.2213425	26089.8211861	25285.140787	8497.16819771	10193.4852042	7739.20539544	3435.28631	2386.07635604	2139.59805381	1786.29182257	1677.10801558	1792.55218244	1123.82662354	1182.66988031	1139.41340431	1027.79035089	1298.59587088	1162.63968092	830.440851297	709.717690448	679.45732705	381.215805423	584.069826173	536.996454127	3.90136900159	430.026510508	555.200875063	279.302037173	339.16045749	349.643481146	338.595235699	307.953219153	279.638245845	270.549963879	212.542526371	278.79218921	216.883507603	208.331936602	239.276814905	216.024662986	181.025305199	199.651765695	140.08233983	120.890783092	122.951420453	132.664208423	116.372715616
[truncated: 14 more columns]
